# Supplementary material for: Integrated genomic and metabolomic analysis reveals the biocontrol potential of endophytic Bacillus velezensis NS13 against Fusarium species in Lonicera macranthoides
Source: BMC Microbiol. 2026 Jan 5;26:5. doi: 10.1186/s12866-025-04551-x (PMC12771994; doi:10.1186/s12866-025-04551-x)
Supplement: Supplementary file 1 — Supplementary Material 1. [file 12866_2025_4551_MOESM1_ESM.csv]

Functional classification	gene ID	NR annotation	KEGG	KEGG注释名称	KO number	SwissProt annotation
IRG	XJ_13004006	glycoside hydrolase family 68 protein	sacB	levansucrase [EC:2.4.1.10]	K00692	sp|P21130|SACB_BACAM
RCG	XJ_13004004	manganese-dependent inorganic pyrophosphatase	ppaC	manganese-dependent inorganic pyrophosphatase [EC:3.6.1.1]	K15986	sp|A7ZAR2|PPAC_BACVZ
IRG	XJ_13003965	ornithine--oxo-acid transaminase	rocD, OAT	ornithine--oxo-acid transaminase [EC:2.6.1.13]	K00819	sp|P38021|OAT_BACSU
RCG	XJ_13003944	Fructose-1,6-bisphosphatase class 3	fbp3	fructose-1,6-bisphosphatase III [EC:3.1.3.11]	K04041	sp|A7ZAK3|F16PC_BACVZ
IRG	XJ_13003922	MULTISPECIES: CoA-acylating methylmalonate-semialdehyde dehydrogenase	mmsA, iolA, ALDH6A1	malonate-semialdehyde dehydrogenase (acetylating) / methylmalonate-semialdehyde dehydrogenase [EC:1.2.1.18 1.2.1.27]	K00140	sp|A7ZAI1|IOLA_BACVZ
AAG	XJ_13003866	beta-glucanase	bglS	licheninase [EC:3.2.1.73]	K01216	sp|P07980|GUB_BACAM
IRG	XJ_13003729	aspartate aminotransferase	bacF	bacilysin biosynthesis transaminase BacF [EC:2.6.1.-]	K19549	sp|P39643|BACF_BACSU
IRG	XJ_13003692	major facilitator transporter	NRT, narK, nrtP, nasA	MFS transporter, NNP family, nitrate/nitrite transporter	K02575	sp|P46907|NARK_BACSU
IRG	XJ_13003672	Transaldolase	E2.2.1.2, talA, talB	transaldolase [EC:2.2.1.2]	K00616	sp|A7Z9T0|TAL_BACVZ
IRG	XJ_13003671	UDP-N-acetylglucosamine 1-carboxyvinyltransferase	murA	UDP-N-acetylglucosamine 1-carboxyvinyltransferase [EC:2.5.1.7]	K00790	sp|P19670|MURA2_BACSU
RCG	XJ_13003670	fructose-1,6-bisphosphatase, class II	glpX	fructose-1,6-bisphosphatase II [EC:3.1.3.11]	K02446	sp|Q03224|GLPX_BACSU
IRG	XJ_13003634	UDP-N-acetylglucosamine 1-carboxyvinyltransferase	murA	UDP-N-acetylglucosamine 1-carboxyvinyltransferase [EC:2.5.1.7]	K00790	sp|P70965|MURA1_BACSU
IRG	XJ_13003489	putative undecaprenyl-phosphate alpha-N-acetylglucosaminyltransferase	wecA, tagO, rfe	UDP-GlcNAc:undecaprenyl-phosphate/decaprenyl-phosphate GlcNAc-1-phosphate transferase [EC:2.7.8.33 2.7.8.35]	K02851	sp|O34753|TAGO_BACSU
RCG	XJ_13003486	Histidine kinase	degS	two-component system, NarL family, sensor histidine kinase DegS [EC:2.7.13.3]	K07777	sp|P13799|DEGS_BACSU
IRG	XJ_13003438	glucosamine-6-phosphate deaminase	nagB, GNPDA	glucosamine-6-phosphate deaminase [EC:3.5.99.6]	K02564	sp|A7Z975|NAGB_BACVZ
RCG	XJ_13003434	P-Ser-HPr phosphatase	ppaX	pyrophosphatase PpaX [EC:3.6.1.1]	K06019	sp|A7Z971|PPAX_BACVZ
IRG	XJ_13003426	1-(5-phosphoribosyl)-5-	hisA	phosphoribosylformimino-5-aminoimidazole carboxamide ribotide isomerase [EC:5.3.1.16]	K01814	sp|A7Z963|HIS4_BACVZ
IRG	XJ_13003407	ribonuclease	rnaSA	ribonuclease T1 [EC:4.6.1.24]	K01167	sp|P00648|RNBR_BACAM
IRG	XJ_13003342	phosphopyruvate hydratase	ENO, eno	enolase 1/2/3 [EC:4.2.1.11]	K01689	sp|A7Z8Y1|ENO_BACVZ
RCG	XJ_13003218	iron(III)-siderophore transporter (ATP binding component)	fepC, fagC, cchE, desF	iron-siderophore transport system ATP-binding protein [EC:7.2.2.17 7.2.2.-]	K23188	sp|O32188|YUSV_BACSU
RCG	XJ_13003152	HAD family hydrolase	nagD	5'-nucleotidase [EC:3.1.3.5]	K02566	sp|O32125|YUTF_BACSU
IRG	XJ_13003086	DegQ (SacQ) family	_		_	sp|P06532|DEGQ_BACAM
RCG	XJ_13003026	undecaprenyl-diphosphatase UppP	bacA	undecaprenyl-diphosphatase [EC:3.6.1.27]	K06153	sp|A7Z830|UPPP_BACVZ
RCG	XJ_13002981	Putative 8-oxo-dGTP diphosphatase YtkD	_		_	sp|O35013|YTKD_BACSU
IRG	XJ_13002928	DeoR family transcriptional regulator	_		_	sp|O32067|YTZE_BACSU
RCG	XJ_13002848	bifunctional oligoribonuclease/PAP phosphatase NrnA	nrnA	bifunctional oligoribonuclease and PAP phosphatase NrnA [EC:3.1.3.7 3.1.13.3]	K06881	sp|O34600|NRNA_BACSU
IRG	XJ_13002791	glycerol-1-phosphate dehydrogenase	araM, egsA	glycerol-1-phosphate dehydrogenase [NAD(P)+] [EC:1.1.1.261]	K00096	sp|A7Z7G4|G1PDH_BACVZ
IRG	XJ_13002779	phenylalanyl-tRNA synthetase subunit alpha	FARSA, pheS	phenylalanyl-tRNA synthetase alpha chain [EC:6.1.1.20]	K01889	sp|P17921|SYFA_BACSU
IRG	XJ_13002722	glutamate-1-semialdehyde aminotransferase	hemL	glutamate-1-semialdehyde 2,1-aminomutase [EC:5.4.3.8]	K01845	sp|A7Z7A2|GSA2_BACVZ
RCG	XJ_13002713	Maf-like protein CE0735	yhdE	nucleoside triphosphate pyrophosphatase [EC:3.6.1.-]	K06287	sp|A7Z794|NTPPA_BACVZ
IRG	XJ_13002637	SAM-dependent methyltransferase	yrrT	putative AdoMet-dependent methyltransferase [EC:2.1.1.-]	K17462	sp|A7Z722|Y2438_BACVZ
IRG	XJ_13002584	iojap-like protein	ybeB	ribosome-associated protein	K09710	sp|P54457|IOJAP_BACSU
RCG	XJ_13002531	ferric uptake regulator family protein	zurR, zur	Fur family transcriptional regulator, zinc uptake regulator	K02076	sp|P54479|ZUR_BACSU
IRG	XJ_13002453	5,10-methylene-tetrahydrofolate dehydrogenase/methenyl tetrahydrofolate cyclohydrolase	folD	methylenetetrahydrofolate dehydrogenase (NADP+) / methenyltetrahydrofolate cyclohydrolase [EC:1.5.1.5 3.5.4.9]	K01491	sp|A7Z6J9|FOLD_BACVZ
IRG	XJ_13002352	putative L-asparaginase	E3.5.1.1, ansA, ansB	L-asparaginase [EC:3.5.1.1]	K01424	sp|P26900|ASPG1_BACSU
RCG	XJ_13002345	Ferric uptake regulator family protein	fur, zur, furB	Fur family transcriptional regulator, ferric uptake regulator	K03711	sp|P54574|FUR_BACSU
PGPG	XJ_13002339	anti-anti-sigma factor	spoIIAA	stage II sporulation protein AA (anti-sigma F factor antagonist)	K06378	sp|P10727|SP2AA_BACSU
RCG	XJ_13002338	serine phosphatase RsbU, regulator of sigma subunit	spoIIAB	stage II sporulation protein AB (anti-sigma F factor) [EC:2.7.11.1]	K06379	sp|A7Z692|SP2AB_BACVZ
IRG	XJ_13002320	riboflavin synthase subunit alpha	ribE, RIB5	riboflavin synthase [EC:2.5.1.9]	K00793	sp|Q44680|RISA_BACAM
IRG	XJ_13002314	segregation and condensation protein A	scpA	segregation and condensation protein A	K05896	sp|A7Z671|SCPA_BACVZ
IRG	XJ_13002313	putative transcriptional regulator	scpB	segregation and condensation protein B	K06024	sp|A7Z670|SCPB_BACVZ
IRG	XJ_13002277	30S ribosomal protein S1	RP-S1, rpsA	small subunit ribosomal protein S1	K02945	sp|P38494|RS1H_BACSU
IRG	XJ_13002271	glycerol-3-phosphate dehydrogenase	gpsA	glycerol-3-phosphate dehydrogenase (NAD(P)+) [EC:1.1.1.94]	K00057	sp|A7Z635|GPDA_BACVZ
PGPG	XJ_13002253	indole-3-glycerol phosphate synthase	_		_	sp|A7Z618|TRPC_BACVZ
IRG	XJ_13002233	Methylglyoxal synthase	mgsA	methylglyoxal synthase [EC:4.2.3.3]	K01734	sp|A7Z5Z9|MGSA_BACVZ
IRG	XJ_13002110	Cold shock protein CspD	cspA	cold shock protein	K03704	sp|P51777|CSPD_BACSU
RCG	XJ_13002056	3-phytase precursor	E3.1.3.8	3-phytase [EC:3.1.3.8]	K01083	sp|O66037|PHYT_BACSD
IRG	XJ_13002010	N-acetyl-1-D-myo-inositol-2-amino-2-deoxy-alpha-D-glucopyranoside deacetylase	bshB2	N-acetylglucosamine malate deacetylase 2 [EC:3.5.1.-]	K22135	sp|O31857|BSHB2_BACSU
IRG	XJ_13001961	oxidoreductase	_		_	sp|O31680|YKVO_BACSU
AAG	XJ_13001887	endoglucanase	E3.2.1.4	endoglucanase [EC:3.2.1.4]	K01179	sp|P07983|GUN1_BACIU
PGPG	XJ_13001782	tRNA (adenosine(37)-N6)-dimethylallyltransferase MiaA	miaA, TRIT1	tRNA dimethylallyltransferase [EC:2.5.1.75]	K00791	sp|A7Z500|MIAA_BACVZ
AAG	XJ_13001759	malonyl CoA-ACP transacylase	pksE, baeE	trans-AT polyketide synthase, acyltransferase and oxidoreductase domains	K15329	sp|A7Z4Y0|BAEE_BACVZ
AAG	XJ_13001758	Polyketide biosynthesis acyltransferase	pksD, baeD	bacillaene synthase trans-acting acyltransferase	K15328	sp|A7Z4X9|BAED_BACVZ
AAG	XJ_13001757	beta-ketoacyl synthase	pksC	polyketide biosynthesis malonyl-CoA-[acyl-carrier-protein] transacylase	K15327	sp|A7Z4X8|BAEC_BACVZ
AAG	XJ_13001756	beta-lactamase domain-containing protein	gloB, gloC, HAGH	hydroxyacylglutathione hydrolase [EC:3.1.2.6]	K01069	sp|A7Z4X7|BAEB_BACVZ
AAG	XJ_13001747	polyketide synthase family protein	kbl, GCAT	glycine C-acetyltransferase [EC:2.3.1.29]	K00639	sp|A7Z4X1|BIOF1_BACVZ
IRG	XJ_13001744	stage V sporulation protein	spoVS	stage V sporulation protein S	K06416	sp|P45693|SP5S_BACSU
IRG	XJ_13001736	CDP-diacylglycerol--glycerol-3-phosphate 3-phosphatidyltransferase	pgsA, PGS1	CDP-diacylglycerol---glycerol-3-phosphate 3-phosphatidyltransferase [EC:2.7.8.5]	K00995	sp|P46322|PGSA_BACSU
IRG	XJ_13001712	30S ribosomal protein S15	RP-S15, MRPS15, rpsO	small subunit ribosomal protein S15	K02956	sp|A7Z4T9|RS15_BACVZ
IRG	XJ_13001704	Transcription termination/antitermination protein NusA	nusA	transcription termination/antitermination protein NusA	K02600	sp|P32727|NUSA_BACSU
IRG	XJ_13001655	FADH(2)-oxidizing methylenetetrahydrofolate--tRNA-(uracil(54)-C(5))-methyltransferase TrmFO	trmFO, gid	methylenetetrahydrofolate--tRNA-(uracil-5-)-methyltransferase [EC:2.1.1.74]	K04094	sp|A7Z4N3|TRMFO_BACVZ
IRG	XJ_13001633	Chain A, Acyl Carrier Protein	acpP	acyl carrier protein	K02078	sp|A7Z4L2|ACP_BACVZ
IRG	XJ_13001598	sulfate adenylyltransferase	sat, met3	sulfate adenylyltransferase [EC:2.7.7.4]	K00958	sp|A7Z4H9|SAT_BACVZ
IRG	XJ_13001563	UDP-N-acetylenolpyruvoylglucosamine reductase MurB	murB	UDP-N-acetylmuramate dehydrogenase [EC:1.3.1.98]	K00075	sp|A7Z4E6|MURB_BACVZ
IRG	XJ_13001562	UDP-diphospho-muramoylpentapeptide beta-N- acetylglucosaminyltransferase	murG	UDP-N-acetylglucosamine--N-acetylmuramyl-(pentapeptide) pyrophosphoryl-undecaprenol N-acetylglucosamine transferase [EC:2.4.1.227]	K02563	sp|A7Z4E5|MURG_BACVZ
IRG	XJ_13001480	ribonuclease J	rnj	ribonuclease J [EC:3.1.-.-]	K12574	sp|Q45493|RNJ1_BACSU
RCG	XJ_13001387	2-hydroxy-3-keto-5-methylthiopentenyl-1-phosphatephosphatase MtnX	mtnX	2-hydroxy-3-keto-5-methylthiopentenyl-1-phosphate phosphatase [EC:3.1.3.87]	K08966	sp|A7Z3X5|MTNX_BACVZ
RCG	XJ_13001307	Phosphate transport regulator (distant homolog of PhoU)	K07220	uncharacterized protein	K07220	sp|O34454|YKAA_BACSU
RCG	XJ_13001306	low-affinity inorganic phosphate transporter, PitA	TC.PIT	inorganic phosphate transporter, PiT family	K03306	sp|O34436|PIT_BACSU
AAG	XJ_13001206	Antibiotic biosynthesis monooxygenase	_		_	sp|O31641|YJCS_BACSU
RCG	XJ_13001166	phosphorylated protein phosphatase E and diadenosine-polyphosphate hydrolase	_		_	sp|A7Z3F2|PRPE_BACVZ
IRG	XJ_13001018	hypothetical protein C2W63_00166	ecsA	ABC-2 type transport system ATP-binding protein	K25158	sp|P55339|ECSA_BACSU
IRG	XJ_13000984	small acid-soluble spore protein (beta-type SASP)	SASP-B, sspB		K06419	sp|P84584|SAS2_BACIU
RCG	XJ_13000872	Ferric uptake regulator, Fur family	perR	Fur family transcriptional regulator, peroxide stress response regulator	K09825	sp|P71086|PERR_BACSU
IRG	XJ_13000870	glutamate-1-semialdehyde aminotransferase	hemL	glutamate-1-semialdehyde 2,1-aminomutase [EC:5.4.3.8]	K01845	sp|A7Z2N8|GSA1_BACVZ
IRG	XJ_13000803	putative heme d1 biosynthesis radical SAM protein NirJ2	_		_	sp|O34400|YFKA_BACSU
IRG	XJ_13000775	Phosphatidylglycerol--membrane-oligosaccharide glycerophosphotransferase	ltaS	lipoteichoic acid synthase [EC:2.7.8.20]	K19005	sp|O34952|LTAS2_BACSU
RCG	XJ_13000767	acylphosphatase	acyP	acylphosphatase [EC:3.6.1.7]	K01512	sp|A7Z2E2|ACYP_BACVZ
IRG	XJ_13000685	MgtC/SapB transporter	mgtC	putative Mg2+ transporter-C (MgtC) family protein	K07507	sp|Q45514|SAPB_BACSU
IRG	XJ_13000616	co-chaperonin GroES	groES, HSPE1	chaperonin GroES	K04078	sp|A7Z206|CH10_BACVZ
IRG	XJ_13000511	SirA family protein	tusA, sirA	tRNA 2-thiouridine synthesizing protein A [EC:2.8.1.-]	K04085	sp|P54436|YRKI_BACSU
IRG	XJ_13000295	TelA-like protein SA1238	_		_	sp|O34833|YCEH_BACSU
RCG	XJ_13000229	sn-glycerol-3-phosphate transporter	glpT	MFS transporter, OPA family, glycerol-3-phosphate transporter	K02445	sp|P37948|GLPT_BACSU
IRG	XJ_13000197	glucosamine--fructose-6-phosphate aminotransferase	glmS, GFPT	glutamine---fructose-6-phosphate transaminase (isomerizing) [EC:2.6.1.16]	K00820	sp|E0U070|GLMS_BACPZ
IRG	XJ_13000196	phosphomannomutase MrsA	glmM	phosphoglucosamine mutase [EC:5.4.2.10]	K03431	sp|A7Z0V3|GLMM_BACVZ
IRG	XJ_13000194	DNA integrity scanning protein DisA	dacA	diadenylate cyclase [EC:2.7.7.85]	K18672	sp|Q45589|CDAA_BACSU
IRG	XJ_13000163	mrp-like protein	mrp, NUBPL	ATP-binding protein involved in chromosome partitioning	K03593	sp|P50863|APBC_BACSU
IRG	XJ_13000152	50S ribosomal protein L17	RP-L17, MRPL17, rplQ	large subunit ribosomal protein L17	K02879	sp|A7Z0R6|RL17_BACVZ
IRG	XJ_13000142	30S ribosomal protein S5	RP-S5, MRPS5, rpsE	small subunit ribosomal protein S5	K02988	sp|A7Z0Q5|RS5_BACVZ
IRG	XJ_13000134	50S ribosomal protein L29	RP-L29, rpmC	large subunit ribosomal protein L29	K02904	sp|A7Z0P6|RL29_BACVZ
IRG	XJ_13000122	elongation factor G	fusA, GFM, EFG	elongation factor G	K02355	sp|A7Z0N4|EFG_BACVZ
IRG	XJ_13000115	50S ribosomal protein L7/L12	RP-L7, MRPL12, rplL	large subunit ribosomal protein L7/L12	K02935	sp|A7Z0M7|RL7_BACVZ
IRG	XJ_13000098	DNA integrity scanning protein DisA	disA	diadenylate cyclase [EC:2.7.7.85]	K07067	sp|P37573|DISA_BACSU
IRG	XJ_13000058	ribose-phosphate pyrophosphokinase PrsA	PRPS, prsA	ribose-phosphate pyrophosphokinase [EC:2.7.6.1]	K00948	sp|P14193|KPRS_BACSU
IRG	XJ_13000057	bifunctional N-acetylglucosamine-1-phosphate uridyltransferase/glucosamine-1-phosphate acetyltransferase	glmU	bifunctional UDP-N-acetylglucosamine pyrophosphorylase / glucosamine-1-phosphate N-acetyltransferase [EC:2.7.7.23 2.3.1.157]	K04042	sp|A7Z0H3|GLMU_BACVZ
IRG	XJ_13000014	serine--tRNA ligase	SARS, serS	seryl-tRNA synthetase [EC:6.1.1.11]	K01875	sp|A7Z0D5|SYS_BACVZ
