# Supplementary material for: Integrated genomic and metabolomic analysis reveals the biocontrol potential of endophytic Bacillus velezensis NS13 against Fusarium species in Lonicera macranthoides
Source: BMC Microbiol. 2026 Jan 5;26:5. doi: 10.1186/s12866-025-04551-x (PMC12771994; doi:10.1186/s12866-025-04551-x)
Supplement: Supplementary file 2 — Supplementary Material 2. [file 12866_2025_4551_MOESM2_ESM.csv]

Name	Formula	m/z	RT [min]	Area (Max.)	mzCloud Best Match	mzCloud Best Tree Match	Reference Ion
L-Tyrosine	C9 H11 N O3	182.08107	1.538	1807252031	98.4	98.4	[M+H]+1
Cyclo(phenylalanyl-prolyl)	C14 H16 N2 O2	245.12867	8.272	77114895.59	98.1	98.4	[M+H]+1
Cyclo(phenylalanyl-prolyl)	C14 H16 N2 O2	245.13232	8.19	2648778.355	97.8	97.3	[M+H]+1
3-(1-hydroxyethyl)-2,3,6,7,8,8a-hexahydropyrrolo[1,2-a]pyrazine-1,4-dione	C9 H14 N2 O3	199.10787	2.804	219939718.1	97.7	97.2	[M+H]+1
3,5-di-tert-Butyl-4-hydroxybenzaldehyde	C15 H22 O2	235.16968	16.132	13438980.1	99.1	96.8	[M+H]+1
Oleamide	C18 H35 N O	282.27957	14.232	371409793.6	97.5	96.1	[M+H]+1
3-(propan-2-yl)-octahydropyrrolo[1,2-a]pyrazine-1,4-dione	C10 H16 N2 O2	197.12878	6.64	880914202.6	97.4	95.7	[M+H]+1
Oleamide	C18 H35 N O	282.27872	19.271	295963249.8	97.4	95.7	[M+H]+1
3-(propan-2-yl)-octahydropyrrolo[1,2-a]pyrazine-1,4-dione	C10 H16 N2 O2	197.12869	6.526	881410885.7	97.4	95.5	[M+H]+1
Oleamide	C18 H35 N O	282.27931	19.952	1949104896	97.2	94.8	[M+H]+1
PPK	C16 H28 N4 O4	341.2189	5.659	161706719.6	97.2	94.8	[M+H]+1
PPK	C16 H28 N4 O4	341.21838	2.779	943832904.8	97.2	94.7	[M+H]+1
NP-011220	C11 H18 N2 O2	211.14457	7.781	725669249.4	96.9	93.4	[M+H]+1
3,5-di-tert-Butyl-4-hydroxybenzaldehyde	C15 H22 O2	235.16995	12.172	13575047.49	98.4	93.3	[M+H]+1
Bis(2-ethylhexyl) phthalate	C24 H38 O4	413.2663	18.492	36048131.62	99.5	92.9	[M+Na]+1
Oleamide	C18 H35 N O	282.27903	18.841	309345381.6	96.7	92.4	[M+H]+1
Oleamide	C18 H35 N O	282.27917	16.556	156036606.5	96.6	91.6	[M+H]+1
APK	C14 H26 N4 O4	315.20245	1.462	838937323	96.5	91.4	[M+H]+1
Citroflex A-4	C20 H34 O8	425.21481	14.2	25497260.76	97.7	90.5	[M+Na]+1
PPK	C16 H28 N4 O4	341.21885	6.01	442333112.1	96.3	90.3	[M+H]+1
NP-011220	C11 H18 N2 O2	211.14425	7.909	55017990.47	96.2	89.9	[M+H]+1
D-(+)-Tryptophan	C11 H12 N2 O2	205.09743	5.586	2015342351	97.4	89.7	[M+H]+1
D-(+)-Tryptophan	C11 H12 N2 O2	205.09741	5.834	1505812195	97.4	89.7	[M+H]+1
Oleamide	C18 H35 N O	282.27916	16.233	272412105.2	96.1	89.2	[M+H]+1
Citroflex A-4	C20 H34 O8	425.21456	18.454	23855022.25	97.1	88.8	[M+Na]+1
Oleamide	C18 H35 N O	282.27948	14.025	228581478.1	95.9	88.5	[M+H]+1
L-Histidine	C6 H9 N3 O2	156.07702	0.817	25727386.72	96.9	88.4	[M+H]+1
3-[(4-hydroxyphenyl)methyl]-octahydropyrrolo[1,2-a]pyrazine-1,4-dione	C14 H16 N2 O3	261.12398	6.281	1366628561	95.7	87.7	[M+H]+1
Citroflex A-4	C20 H34 O8	425.21359	19.24	30901550.01	96.7	87.7	[M+Na]+1
L-Histidine	C6 H9 N3 O2	156.07695	1.048	84646886.91	96.6	87.5	[M+H]+1
Oleamide	C18 H35 N O	282.27901	20.241	236772142.4	95.7	87.3	[M+H]+1
Oleamide	C18 H35 N O	282.2793	12.505	6469809.629	95.7	87.3	[M+H]+1
Oleamide	C18 H35 N O	282.27937	18.317	259876326.1	95.6	86.9	[M+H]+1
L(-)-Carnitine	C7 H15 N O3	162.11264	0.21	13774231.05	98.9	86.5	[M+H]+1
Spermine	C10 H26 N4	203.22343	0.788	166992436.4	96.2	86.3	[M+H]+1
FPK	C20 H30 N4 O4	391.23397	7.914	163570157.3	95.9	85.6	[M+H]+1
trans-3-Indoleacrylic acid	C11 H9 N O2	188.07094	5.833	2782726214	95.3	85.3	[M+H]+1
trans-3-Indoleacrylic acid	C11 H9 N O2	188.07098	5.586	3595332853	95.1	84.4	[M+H]+1
Erucamide	C22 H43 N O	338.34219	23.862	435116723.1	95	84.3	[M+H]+1
Oleamide	C18 H35 N O	282.27928	18.497	432209261.9	95	84.2	[M+H]+1
1-Stearoylglycerol	C21 H42 O4	359.31589	21.779	14443459	94.8	84.1	[M+H]+1
Cyclo(phenylalanyl-prolyl)	C14 H16 N2 O2	245.12869	8.546	1224116660	94.8	84.9	[M+H]+1
Erucamide	C22 H43 N O	338.34225	21.111	340475640.6	94.7	84	[M+H]+1
α-Aspartylphenylalanine	C13 H16 N2 O5	281.11348	6.07	25666290.79	94.6	84	[M+H]+1
Erucamide	C22 H43 N O	338.3421	18.646	416510028.9	94.3	83.9	[M+H]+1
Erucamide	C22 H43 N O	338.34179	21.002	368701912.9	94.3	83.9	[M+H]+1
Erucamide	C22 H43 N O	338.34207	26.021	262380869.8	94.2	83.8	[M+H]+1
L-Methionine sulfoxide	C5 H11 N O3 S	166.0535	1.307	24606716.28	95.3	83.7	[M+H]+1
octadec-9-ynoic acid	C18 H32 O2	263.23721	14.59	12349099.39	93.1	83.5	[M+H]+1
Oleanolic acid	C30 H48 O3	439.35678	13.771	11315148.11	95.2	83.7	[M+H]+1
Erucamide	C22 H43 N O	338.34202	22.79	2584401476	95.1	83.4	[M+H]+1
L-Phenylalanine	C9 H11 N O2	166.08643	9.079	55868120.02	98.3	83.4	[M+H]+1
α-Aspartylphenylalanine	C13 H16 N2 O5	281.11359	5.944	8938484.305	92.9	83.4	[M+H]+1
QPK	C16 H29 N5 O5	372.22383	1.514	345559427.8	91.9	83.1	[M+H]+1
Erucamide	C22 H43 N O	338.34171	23.622	312996910.4	95	83	[M+H]+1
Erucamide	C22 H43 N O	338.34225	22.213	134233784.5	91.6	83	[M+H]+1
Irgafos 168	C42 H63 O3 P	647.45844	22.587	114809337.6	91.6	82.9	[M+H]+1
Oleamide	C18 H35 N O	282.27885	16.756	96031408.65	91.4	82.9	[M+H]+1
octadec-9-ynoic acid	C18 H32 O2	263.23702	18.734	21907141.72	91.3	82.9	[M+H]+1
Erucamide	C22 H43 N O	338.34198	27.642	47353813.39	91.2	82.8	[M+H]+1
6,7,8-trimethoxy-2-(2-phenoxy-3-pyridyl)-4H-3,1-benzoxazin-4-one	C22 H18 N2 O6	445.08466	17.325	514657.3945	91.1	82.8	[M+H]+1
6,7,8-trimethoxy-2-(2-phenoxy-3-pyridyl)-4H-3,1-benzoxazin-4-one	C22 H18 N2 O6	445.08609	17.188	205921.2691	91.1	82.8	[M+H]+1
Oleamide	C18 H35 N O	282.27957	13.79	92156097.7	90.8	82.7	[M+H]+1
VLH	C17 H29 N5 O4	368.22958	2.139	23250285.72	90.9	82.7	[M+H]+1
Oleamide	C18 H35 N O	282.27948	12.481	12150155.53	90.6	82.6	[M+H]+1
3-(2-methylpropyl)-octahydropyrrolo[1,2-a]pyrazine-1,4-dione	C11 H18 N2 O2	211.1442	8.405	21026979.11	90.2	82.5	[M+H]+1
PLK	C17 H32 N4 O4	357.25004	6.949	27645819.67	90	82.4	[M+H]+1
6,7,8-trimethoxy-2-(2-phenoxy-3-pyridyl)-4H-3,1-benzoxazin-4-one	C22 H18 N2 O6	445.08496	19.192	5757182.514	90	82.4	[M+H]+1
6,7,8-trimethoxy-2-(2-phenoxy-3-pyridyl)-4H-3,1-benzoxazin-4-one	C22 H18 N2 O6	445.08585	22.198	160445.366	89.9	82.4	[M+H]+1
N-[2-(2-oxo-1-imidazolidinyl)ethyl]-N'-[4-(trifluoromethoxy)phenyl]urea	C13 H15 F3 N4 O3	371.06582	18.33	799063.9183	89.6	82.1	[M+H]+1
Erucamide	C22 H43 N O	338.34189	17.202	298444320	94.3	83.8	[M+H]+1
HLK	C18 H32 N6 O4	397.25462	1.331	45273825.17	94.3	83.4	[M+H]+1
Erucamide	C22 H43 N O	338.34164	24.593	18620955.95	94.2	81.9	[M+H]+1
Citroflex 4	C18 H32 O7	383.20437	17.277	7394490.845	98	89.6	[M+Na]+1
Palmitoyl ethanolamide	C18 H37 N O2	300.28972	18.999	3188073.119	98	81.9	[M+H]+1
3-(1-hydroxyethyl)-2,3,6,7,8,8a-hexahydropyrrolo[1,2-a]pyrazine-1,4-dione	C9 H14 N2 O3	199.10793	2.69	222676459.5	89.1	81.8	[M+H]+1
6,7,8-trimethoxy-2-(2-phenoxy-3-pyridyl)-4H-3,1-benzoxazin-4-one	C22 H18 N2 O6	445.08475	18.779	903103.8466	89.2	81.8	[M+H]+1
Bis(2-ethylhexyl) phthalate	C24 H38 O4	413.26641	22.458	93494864.77	97.9	88.9	[M+Na]+1
4-Methoxycinnamic acid	C10 H10 O3	161.05984	19.608	5127276.468	88.9	83.4	[M+H]+1
Dodecamethylcyclohexasiloxane	C12 H36 O6 Si6	445.11984	23.38	85963166.19	88.7	81.5	[M+H]+1
Triphenyl phosphate	C18 H15 O4 P	327.07789	15.918	2649333.564	88.8	81.5	[M+H]+1
N-[2-(2-oxo-1-imidazolidinyl)ethyl]-N'-[4-(trifluoromethoxy)phenyl]urea	C13 H15 F3 N4 O3	371.06592	18.699	565756.0142	88.7	81.5	[M+H]+1
Erucamide	C22 H43 N O	338.34201	19.57	216708736.2	88.6	81.4	[M+H]+1
Erucamide	C22 H43 N O	338.34152	20.903	157405095.9	93.8	81.2	[M+H]+1
Oleamide	C18 H35 N O	282.27887	16.344	253689966.1	88.2	81.1	[M+H]+1
AKK	C15 H31 N5 O4	346.24538	0.775	13842248.41	93.6	83.5	[M+H]+1
Dodecamethylcyclohexasiloxane	C12 H36 O6 Si6	445.12	23.275	12971424.63	88.1	81	[M+H]+1
Valylproline	C10 H18 N2 O3	215.1395	3.308	1354365945	97.6	80.9	[M+H]+1
Erucamide	C22 H43 N O	338.3418	17.127	87397120.84	93.6	80.9	[M+H]+1
Dodecamethylcyclohexasiloxane	C12 H36 O6 Si6	445.11966	15.024	148928716.4	87.8	80.8	[M+H]+1
Triphenylphosphine oxide	C18 H15 O P	279.09414	12.472	8428064.986	93.5	80.8	[M+H]+1
Dodecamethylcyclohexasiloxane	C12 H36 O6 Si6	445.12076	27.736	9787558.624	87.6	80.7	[M+H]+1
Hexadecanamide	C16 H33 N O	256.26364	19.645	1204940064	97.5	80.8	[M+H]+1
APK	C14 H26 N4 O4	315.20305	0.923	56852493.14	87.4	80.6	[M+H]+1
Oleamide	C18 H35 N O	282.27954	23.863	46675444.7	87.5	80.6	[M+H]+1
(-)-Camphor	C10 H16 O	153.12794	0.744	8232468.938	87.4	80.5	[M+H]+1
Dodecamethylcyclohexasiloxane	C12 H36 O6 Si6	445.12032	18.449	8193382.515	87.4	80.5	[M+H]+1
Bis(2-ethylhexyl) sebacate	C26 H50 O4	427.37849	25.092	4567525.326	93.3	80.5	[M+H]+1
N-[2-(2-oxo-1-imidazolidinyl)ethyl]-N'-[4-(trifluoromethoxy)phenyl]urea	C13 H15 F3 N4 O3	371.06573	22.271	1064925.185	87.4	80.5	[M+H]+1
Erucamide	C22 H43 N O	338.34225	27.744	75907403.51	93.2	80.4	[M+H]+1
Dodecamethylcyclohexasiloxane	C12 H36 O6 Si6	445.12028	22.588	31396423.28	87.2	80.4	[M+H]+1
Hexadecanamide	C16 H33 N O	256.26376	15.564	843331462.2	97.4	80.3	[M+H]+1
Dodecamethylcyclohexasiloxane	C12 H36 O6 Si6	445.12004	21.509	256882356.2	87.1	80.3	[M+H]+1
Dodecamethylcyclohexasiloxane	C12 H36 O6 Si6	445.11903	24.147	85655958.64	87	80.2	[M+H]+1
Dodecamethylcyclohexasiloxane	C12 H36 O6 Si6	445.12013	26.793	40402591.74	87	80.2	[M+H]+1
Dodecamethylcyclohexasiloxane	C12 H36 O6 Si6	445.12003	16.09	37827947.23	87	80.2	[M+H]+1
Dodecamethylcyclohexasiloxane	C12 H36 O6 Si6	445.12014	23.19	15777301.32	86.9	80.1	[M+H]+1
2-(2-amino-3-methylbutanamido)-3-phenylpropanoic acid	C14 H20 N2 O3	265.15479	7.119	45495071.85	97.3	80.4	[M+H]+1
Oleamide	C18 H35 N O	282.27869	23.936	68568520.49	86.5	79.9	[M+H]+1
Tributyl phosphate	C12 H27 O4 P	267.17264	12.132	2017073.631	97.2	79.9	[M+H]+1
Dodecamethylcyclohexasiloxane	C12 H36 O6 Si6	445.11983	26.483	77111797.96	86.4	79.8	[M+H]+1
Dodecamethylcyclohexasiloxane	C12 H36 O6 Si6	445.11966	23.709	72756916.78	86.4	79.8	[M+H]+1
N-[2-(2-oxo-1-imidazolidinyl)ethyl]-N'-[4-(trifluoromethoxy)phenyl]urea	C13 H15 F3 N4 O3	371.06595	19.603	524287.6667	86.4	79.8	[M+H]+1
Oleamide	C18 H35 N O	282.27887	17.016	73921180.32	86.3	79.7	[M+H]+1
Cyclo(phenylalanyl-prolyl)	C14 H16 N2 O2	245.12847	8.761	40330318.01	86.2	79.7	[M+H]+1
PEG Diethylhexanoate n4	C24 H46 O7	464.35852	19.824	2067979.401	97.2	79.7	[M+H]+1
N-[2-(2-oxo-1-imidazolidinyl)ethyl]-N'-[4-(trifluoromethoxy)phenyl]urea	C13 H15 F3 N4 O3	371.0661	19.479	395362.5594	86.3	79.7	[M+H]+1
Valylproline	C10 H18 N2 O3	215.13926	2.968	1436841180	97.1	79.6	[M+H]+1
Dodecamethylcyclohexasiloxane	C12 H36 O6 Si6	445.1202	21.937	29098132.37	85.9	79.5	[M+H]+1
Oleamide	C18 H35 N O	282.27923	27.74	93265788.39	85.8	79.4	[M+H]+1
Dodecamethylcyclohexasiloxane	C12 H36 O6 Si6	445.12039	15.413	57952790.4	85.8	79.4	[M+H]+1
Dodecamethylcyclohexasiloxane	C12 H36 O6 Si6	445.12051	21.209	77201025.79	85.8	79.3	[M+H]+1
Dodecamethylcyclohexasiloxane	C12 H36 O6 Si6	445.12054	19.352	24394331	85.7	79.3	[M+H]+1
Glycyl-L-leucine	C8 H16 N2 O3	189.12361	4.829	318737655.8	97	81.9	[M+H]+1
HLK	C18 H32 N6 O4	435.20833	1.46	91818929.05	92.4	82.6	[M+K]+1
APK	C14 H26 N4 O4	315.2028	3.453	22097684.52	85.3	79	[M+H]+1
APK	C14 H26 N4 O4	315.203	6.163	15851164.67	85.1	78.9	[M+H]+1
Carnosine	C9 H14 N4 O3	227.11386	2.657	69134028.1	85.1	78.8	[M+H]+1
KKK	C18 H38 N6 O4	403.30309	0.739	3398409.203	92.2	78.8	[M+H]+1
Glycyl-L-leucine	C8 H16 N2 O3	189.12348	5.396	214353355.7	96.7	81.9	[M+H]+1
3,5-di-tert-Butyl-4-hydroxybenzaldehyde	C15 H22 O2	235.16853	15.927	3032923.345	91.7	78	[M+H]+1
Guanine	C5 H5 N5 O	152.05674	1.15	61211498.26	96.5	78.9	[M+H]+1
Glycyl-L-leucine	C8 H16 N2 O3	189.12364	4.39	156000809	96.3	82.6	[M+H]+1
PEG n10	C20 H42 O11	476.30765	3.313	2252279.068	96.3	80.5	[M+H]+1
L-Phenylalanine	C9 H11 N O2	166.08687	12.112	6087821.326	96.3	84.3	[M+H]+1
Hexadecanamide	C16 H33 N O	256.26303	23.936	23847164.79	95.9	77	[M+H]+1
HLK	C18 H32 N6 O4	397.25585	0.903	6735456.359	90.6	81.4	[M+H]+1
NP-016455	C11 H18 N2 O4	243.13439	5.066	896993295.6	95.8	76	[M+H]+1
Isopropyl myristate	C17 H34 O2	288.29053	10.242	4090626.353	95.6	76.9	[M+H]+1
FPK	C20 H30 N4 O4	391.23409	8.776	38020871.69	89.9	75.3	[M+H]+1
Oleanolic acid	C30 H48 O3	439.35778	14.978	6763513.358	89.8	75.3	[M+H]+1
Hexadecanamide	C16 H33 N O	256.26242	20.937	98364762.83	95.5	78.7	[M+H]+1
Hexadecanamide	C16 H33 N O	256.26331	27.656	36428691.37	95.5	75.1	[M+H]+1
Stearamide	C18 H37 N O	284.29506	21.292	2492811992	95.4	75	[M+H]+1
Hexadecanamide	C16 H33 N O	256.26401	24.042	27876977.17	95.4	74.9	[M+H]+1
SNK	C13 H25 N5 O6	348.18841	0.786	2412752.607	89.5	80.7	[M+H]+1
Hexadecanamide	C16 H33 N O	256.26355	16.085	75201492.22	95.3	79	[M+H]+1
EKK	C17 H33 N5 O6	404.25066	0.763	4569815.142	89.4	74.7	[M+H]+1
DL-Arginine	C6 H14 N4 O2	175.11918	0.864	1209360642	89.3	86.3	[M+H]+1
Methyl palmitate	C17 H34 O2	288.29019	14.581	17497406.44	95.3	74.5	[M+H]+1
Hexadecanamide	C16 H33 N O	256.26385	23.833	8229123.424	95.2	77.4	[M+H]+1
Carnosine	C9 H14 N4 O3	227.11417	2.88	121005423.9	89	81	[M+H]+1
NP-001501	C16 H17 N3 O2	284.13945	8.757	36310555.47	95.1	74	[M+H]+1
Stearamide	C18 H37 N O	284.29507	17.516	4252239535	95	73.9	[M+H]+1
Dodecamethylcyclohexasiloxane	C12 H36 O6 Si6	445.12015	22.055	22585028.51	88.8	74.3	[M+H]+1
Carnosine	C9 H14 N4 O3	227.11415	3.115	179489915.5	88.6	74.3	[M+H]+1
DL-Arginine	C6 H14 N4 O2	175.1192	0.194	665692.5604	88.6	83.3	[M+H]+1
NP-016455	C11 H18 N2 O4	243.13406	7.542	374165999.4	94.8	73.1	[M+H]+1
Octyl hydrogen phthalate	C16 H22 O4	279.15941	22.459	6044198.589	94.8	83.5	[M+H]+1
ANK	C13 H25 N5 O5	332.19348	0.787	4567424.542	88.2	74.2	[M+H]+1
Dodecamethylcyclohexasiloxane	C12 H36 O6 Si6	445.11968	25.359	35998532.49	88.1	73	[M+H]+1
NP-021074	C13 H20 O5	279.12271	14.428	688249.9071	88.2	73	[M+H]+1
Carnosine	C9 H14 N4 O3	227.11386	2.53	574074846.6	88.1	73.1	[M+H]+1
Hexadecanamide	C16 H33 N O	256.26395	23.672	16965554.25	94.7	73.3	[M+H]+1
Methyl palmitate	C17 H34 O2	288.29056	10.601	9472688.269	94.7	72.6	[M+H]+1
Dodecamethylcyclohexasiloxane	C12 H36 O6 Si6	445.12072	23.884	30292233.42	87.6	72.3	[M+H]+1
Dodecamethylcyclohexasiloxane	C12 H36 O6 Si6	445.11959	21.727	240546992.6	87.2	80.3	[M+H]+1
QKK	C17 H34 N6 O5	403.26697	0.785	4885435.3	87.2	71.6	[M+H]+1
NP-021074	C13 H20 O5	279.12076	13.266	113423.2218	86.7	71	[M+H]+1
Oleanolic acid	C30 H48 O3	439.35782	14.878	1046577.349	86.4	78.4	[M+H]+1
SKK	C15 H31 N5 O5	362.24017	0.764	12873238.19	86.2	78.4	[M+H]+1
Diisobutyl adipate	C14 H26 O4	281.17285	12.534	10301916.56	86.1	74.1	[M+Na]+1
DL-Arginine	C6 H14 N4 O2	175.11883	1.499	64590520.31	85.8	80	[M+H]+1
Octyl hydrogen phthalate	C16 H22 O4	301.1413	12.815	3399015.018	93.8	82.9	[M+Na]+1
Dodecamethylcyclohexasiloxane	C12 H36 O6 Si6	445.12015	26.879	17135361.11	85.4	69.2	[M+H]+1
1-Stearoylglycerol	C21 H42 O4	359.31558	21.516	2266981.648	85.3	69.1	[M+H]+1
Metamfepramone	C11 H15 N O	178.12331	11.695	9026366.418	85.2	69	[M+H]+1
2-(2H-Benzotriazol-2-yl)-4,6-bis(1-methyl-1-phenylethyl)phenol	C30 H29 N3 O	448.23897	22.271	1052187.563	93.7	69	[M+H]+1
Dibenzylamine	C14 H15 N	198.12833	3.935	5654446.826	93.4	68.2	[M+H]+1
GKK	C14 H29 N5 O4	332.2297	0.764	11385431.06	93.3	77.4	[M+H]+1
Isopropyl myristate	C17 H34 O2	288.29003	14.229	7660593.839	93.3	73.6	[M+H]+1
Isopropyl myristate	C17 H34 O2	288.28989	15.604	641223.672	92.8	72.5	[M+H]+1
Glycyl-L-leucine	C8 H16 N2 O3	189.1236	5.148	33970635.41	92.7	65.9	[M+H]+1
Hexadecanamide	C16 H33 N O	256.26338	13.778	6994054.233	92.7	65.6	[M+H]+1
Hexadecanamide	C16 H33 N O	256.26357	27.744	36428691.37	92.7	66.8	[M+H]+1
Alprenolol	C15 H23 N O2	250.17807	23.482	65626743.11	92.6	79.1	[M+H]+1
NP-001346	C11 H15 N5 O3 S	298.09731	5.862	78770049.97	92.5	79	[M+H]+1
NP-016455	C11 H18 N2 O4	243.13417	4.748	183069947.1	91.7	62.4	[M+H]+1
NP-016455	C11 H18 N2 O4	243.13428	7.217	186874122.1	91.6	62.8	[M+H]+1
Hexadecanamide	C16 H33 N O	256.26339	13.666	4231041.288	91.5	61.3	[M+H]+1
D-Raffinose	C18 H32 O16	527.15845	0.207	1722298.336	91.5	61.3	[M+H]+1
HKK	C18 H33 N7 O4	412.26694	0.738	1796096.964	91.4	75.5	[M+H]+1
NP-016455	C11 H18 N2 O4	243.13424	5.186	150801515.2	90.8	62.7	[M+H]+1
NP-016455	C11 H18 N2 O4	243.13436	5.557	60845686.05	90.6	61.9	[M+H]+1
Stearamide	C18 H37 N O	284.29422	21.954	359916919.2	90.4	75.5	[M+H]+1
N,N-Diethyldodecanamide	C16 H33 N O	256.26398	27.428	11453800.98	90.3	65	[M+H]+1
Docosanamide	C22 H45 N O	340.35788	24.472	32447178.17	89.9	55.9	[M+H]+1
Glycyl-L-leucine	C8 H16 N2 O3	189.12376	3.957	139455852.5	89.2	55.6	[M+H]+1
Stearamide	C18 H37 N O	284.29462	23.939	40877890.1	89.2	73.4	[M+H]+1
3'-Adenosine monophosphate (3'-AMP)	C10 H14 N5 O7 P	348.07025	1.162	193784465.2	88.6	60	[M+H]+1
Docosanamide	C22 H45 N O	340.35815	20.42	22666495.74	88.2	54.9	[M+H]+1
Quercetin-3β-D-glucoside	C21 H20 O12	487.09241	12.483	218470.593	88.1	54.8	[M+Na]+1
TKK	C16 H33 N5 O5	376.25589	0.756	6398981.502	87.9	69.8	[M+H]+1
Stearamide	C18 H37 N O	284.29481	27.765	38095689.99	87.7	72.4	[M+H]+1
Quercetin-3β-D-glucoside	C21 H20 O12	487.0928	12.367	9710428.025	87.6	54.5	[M+H]+1
Stearamide	C18 H37 N O	284.29474	17.825	349269164.6	87.3	74.8	[M+H]+1
Triphenylphosphine oxide	C18 H15 O P	279.09424	7.295	11443235.91	87.1	70.7	[M+H]+1
Stearamide	C18 H37 N O	284.29513	27.47	18872222.84	86.5	72.3	[M+H]+1
Stearamide	C18 H37 N O	284.29459	22.817	356766540.2	85.6	71.4	[M+H]+1
3'-Adenosine monophosphate (3'-AMP)	C10 H14 N5 O7 P	348.07077	1.281	148468291.1	85.3	56.7	[M+H]+1
Bis(2-ethylhexyl) amine	C16 H35 N	242.28487	12.348	1245936.095	85.4	55.1	[M+H]+1
Adenosine	C10 H13 N5 O4	268.10389	1.508	1817995621	99.1	10	[M+H]+1
L-Phenylalanine	C9 H11 N O2	166.08659	3.326	7517042500	98.5	36.8	[M+H]+1
Leucylproline	C11 H20 N2 O3	229.15484	6.146	586856532.6	97.4	63.1	[M+H]+1
Bis(4-ethylbenzylidene)sorbitol	C24 H30 O6	415.21065	14.42	533814085.3	98.3	9.9	[M+H]+1
Bis(4-ethylbenzylidene)sorbitol	C24 H30 O6	415.21272	14.416	529598447.3	98	9.9	[M+H]+1
L-Phenylalanine	C9 H11 N O2	166.08656	5.679	35203343.9	98.4	83.9	[M+H]+1
L-Phenylalanine	C9 H11 N O2	166.08649	6.006	30033481.19	98.4	9.9	[M+H]+1
L-Phenylalanine	C9 H11 N O2	166.0865	5.893	27597526.24	98.3	9.9	[M+H]+1
Bis(4-ethylbenzylidene)sorbitol	C24 H30 O6	415.21224	14.646	12729965.17	97.9	9.9	[M+H]+1
Bis(4-ethylbenzylidene)sorbitol	C24 H30 O6	415.21132	13.85	12646442.14	97.9	9.9	[M+H]+1
L-Phenylalanine	C9 H11 N O2	166.08651	5.509	10791741.13	97.4	80.2	[M+H]+1
Bis(4-ethylbenzylidene)sorbitol	C24 H30 O6	415.2123	14.964	10114159.77	97.6	9.9	[M+H]+1
PPG n4	C12 H26 O5	251.18568	8.719	9629840.936	97.1	79.5	[M+H]+1
L-Phenylalanine	C9 H11 N O2	166.08658	5.769	8835720.322	97.8	81.4	[M+H]+1
L-Phenylalanine	C9 H11 N O2	166.08647	6.138	7124801.225	98.3	9.9	[M+H]+1
Bis(4-ethylbenzylidene)sorbitol	C24 H30 O6	415.21075	15.745	3325423.97	97.9	9.9	[M+H]+1
Bis(4-ethylbenzylidene)sorbitol	C24 H30 O6	415.21168	15.577	3001381.302	97.7	9.9	[M+H]+1
Bis(4-ethylbenzylidene)sorbitol	C24 H30 O6	415.21286	11.052	2978531.099	97.4	9.9	[M+H]+1
Tributyl phosphate	C12 H27 O4 P	267.17236	16.108	2932183.404	97.6	80.4	[M+H]+1
Bis(4-ethylbenzylidene)sorbitol	C24 H30 O6	415.21247	14.875	2704281.381	98.1	9.9	[M+H]+1
Bis(4-ethylbenzylidene)sorbitol	C24 H30 O6	415.21265	10.969	2504411.313	98.1	9.9	[M+H]+1
Bis(4-ethylbenzylidene)sorbitol	C24 H30 O6	415.21223	15.2	2285558.678	97.9	9.9	[M+H]+1
Bis(4-ethylbenzylidene)sorbitol	C24 H30 O6	415.21283	10.686	2033805.312	97.7	9.9	[M+H]+1
Bis(4-ethylbenzylidene)sorbitol	C24 H30 O6	415.21219	14.22	1984572.293	97.5	9.9	[M+H]+1
Bis(4-ethylbenzylidene)sorbitol	C24 H30 O6	415.21123	14.75	1904862.146	97.3	9.9	[M+H]+1
Tributyl phosphate	C12 H27 O4 P	289.15479	11.988	1858469.074	97.1	77.1	[M+Na]+1
Bis(4-ethylbenzylidene)sorbitol	C24 H30 O6	415.21181	28.508	1505643.227	97.3	9.9	[M+H]+1
Bis(4-ethylbenzylidene)sorbitol	C24 H30 O6	415.21207	27.836	1402587.799	97.8	9.9	[M+H]+1
Bis(4-ethylbenzylidene)sorbitol	C24 H30 O6	415.21271	11.251	1272937.841	98	9.9	[M+H]+1
Bis(4-ethylbenzylidene)sorbitol	C24 H30 O6	415.21248	13.454	957718.0462	98.1	9.9	[M+H]+1
NP-002105	C24 H32 O7	415.21246	28.167	710419.18	97.8	41.5	[M+H]+1
Bis(4-ethylbenzylidene)sorbitol	C24 H30 O6	415.2117	28.95	474194.7961	98.4	10	[M+H]+1
Bis(3,5,5-trimethylhexyl) phthalate	C26 H42 O4	419.31582	23.532	30456374.18	96.3	9.8	[M+H]+1
L-Phenylalanine	C9 H11 N O2	166.08637	10.114	26999331.95	95.9	82.8	[M+H]+1
Dihexyl nonanedioate	C21 H40 O4	264.23272	11.769	17511747.56	95.4	9.8	[M+H]+1
Difenoxin	C28 H28 N2 O2	425.21487	15.565	14558087.08	97	66.4	[M+H]+1
Bis(3,5,5-trimethylhexyl) phthalate	C26 H42 O4	419.31594	23.781	14431100.58	95.7	9.9	[M+H]+1
PEG n11	C22 H46 O12	520.33417	3.583	1601695.619	95.1	64.1	[M+H]+1
Bis(4-ethylbenzylidene)sorbitol	C24 H30 O6	415.2113	16	718458.4829	96.3	9.9	[M+H]+1
S-(-)-Raclopride	C15 H20 Cl2 N2 O3	347.09552	0.221	486791.4859	95.7	9.9	[M+Na]+1
PEG n13	C26 H54 O14	608.38672	3.806	382026.9576	96.7	9.8	[M+H]+1
PEG n12	C24 H50 O13	564.35883	3.764	198199.0524	95.8	58.7	[M+H]+1
Adenosine 3'5'-cyclic monophosphate	C10 H12 N5 O6 P	330.05973	1.225	400786975.2	93.3	9.7	[M+H]+1
Cetrimonium	C19 H41 N	284.3309	18.447	30166495.08	93.8	9.7	[M+H]+1
[(1S,6S,7R)-6-(acetyloxy)-1-[(3-methylbutanoyl)oxy]-4a,5,6,7a-tetrahydro-1H-spiro[cyclopenta[c]pyran-7,2'-oxirane]-4-yl]methyl 3-methylbutanoate	C22 H32 O8	425.21558	27.296	25865114.75	94.8	62.3	[M+H]+1
Octyl hydrogen phthalate	C16 H22 O4	301.14143	17.271	23621318.98	94.3	83.3	[M+Na]+1
Bis(3,5,5-trimethylhexyl) phthalate	C26 H42 O4	419.31585	23.686	18119031.26	94.6	9.9	[M+H]+1
Psoralidin	C20 H16 O5	337.10574	10.923	9582062.479	93.5	9.9	[M+Na]+1
Dihexyl nonanedioate	C21 H40 O4	264.23264	6.36	3595069.795	94.2	53.6	[M+H]+1
α-Linolenoyl ethanolamide	C20 H35 N O2	322.27197	12.482	3039344.87	93.4	9.8	[M+H]+1
PPG n5	C15 H32 O6	309.22774	9.675	2850221.149	94.6	79.5	[M+H]+1
NP-014287	C18 H32 O3	319.22502	17.936	2653306.976	93.7	9.7	[M+H]+1
2-Amino-3-({4-[4-(tert-butyl)-1,3-thiazol-2-yl]benzylidene}amino)but-2-enedinitrile	C18 H17 N5 S	336.12418	5.689	1951713.897	95	46.4	[M+H]+1
PEG n5	C10 H22 O6	239.14928	1.057	1563339.967	94.5	65.5	[M+H]+1
5,5'-[(6Z)-6-Tetradecene-1,14-diyl]bis(1,3-benzenediol)	C26 H36 O4	413.26642	0.194	812849.5183	93.2	9.7	[M+H]+1
Leucylproline	C11 H20 N2 O3	229.15487	5.398	617277161.5	91	38.3	[M+H]+1
Leucylproline	C11 H20 N2 O3	229.15468	8.442	563729152.4	91.4	38.6	[M+H]+1
Adenosine 3'5'-cyclic monophosphate	C10 H12 N5 O6 P	330.05939	1.234	400786975.2	91.9	9.6	[M+K]+1
Prolylleucine	C11 H20 N2 O3	229.15482	9.525	332519681.7	91.2	10	[M+H]+1
Tolycaine	C15 H22 N2 O3	279.1704	8.008	218902314.3	91.1	9.6	[M+H]+1
Prolylleucine	C11 H20 N2 O3	229.15491	7.859	172894683.6	91	9.9	[M+H]+1
Dipropyleneglycol dibenzoate	C20 H22 O5	365.13629	12.504	32507523.96	92.9	61.5	[M+Na]+1
NP-004209	C27 H30 O16	633.15152	27.542	1540697.858	91.9	52.5	[M+H]+1
Leucylproline	C11 H20 N2 O3	229.15488	4.811	1051424017	90.9	37.7	[M+H]+1
Prolylleucine	C11 H20 N2 O3	229.1548	8.211	1046239615	90.1	9.9	[M+H]+1
Leucylproline	C11 H20 N2 O3	229.155	5.528	649069610.8	89.2	48.8	[M+H]+1
Leucylproline	C11 H20 N2 O3	229.15482	4.388	208239340.8	90.9	37.7	[M+H]+1
Prolylleucine	C11 H20 N2 O3	229.15487	8.866	186242365.6	89.2	9.9	[M+H]+1
Leucylproline	C11 H20 N2 O3	229.15498	5.926	115839499.4	90	51.9	[M+H]+1
Prolylleucine	C11 H20 N2 O3	229.15474	10.113	105760398.4	89.4	9.9	[M+H]+1
Octyl decyl phthalate	C26 H42 O4	441.29791	23.511	66105878.03	90.6	53.2	[M+H]+1
Octyl decyl phthalate	C26 H42 O4	441.29782	23.695	62237469.56	89.4	51	[M+H]+1
Prolylleucine	C11 H20 N2 O3	229.15496	7.676	47255369.59	89	9.9	[M+H]+1
Prolylleucine	C11 H20 N2 O3	229.15507	10.331	26433221.15	89.5	9.9	[M+H]+1
Octyl decyl phthalate	C26 H42 O4	441.29794	23.946	15652968.01	90.9	9.6	[M+Na]+1
Cytidine 5'-monophosphate (hydrate)	C9 H14 N3 O8 P	324.05953	1.088	12070115.04	90.5	9.5	[M+H]+1
SKK	C15 H31 N5 O5	181.62379	0.765	11865821.83	89.4	67	[M+H]+1
NP-021050	C30 H48 O4	495.34821	17.103	7673978.618	89.4	56.4	[M+Na]+1
D-(+)-Maltose	C12 H22 O11	365.10571	0.211	7392067.888	90.7	9.5	[M+Na]+1
Quercetin-3β-D-glucoside	C21 H20 O12	487.09259	12.554	5762633.316	90.5	9.6	[M+H]+1
PEG Diethylhexanoate n4	C24 H46 O7	469.31381	19.818	4260508.836	90.6	53.5	[M+Na]+1
Capryloylglycine	C10 H19 N O3	202.14438	11.031	640862.7458	89.3	49.5	[M+H]+1
(2R,3R,3aS,4R,6S,7R,12R,13aR)-3,4,6,7,13a-pentakis(acetyloxy)-2,9,9,12-tetramethyl-5-methylidene-8,13-dioxo-1H,2H,3H,3aH,4H,5H,6H,7H,8H,9H,12H,13H,13aH-cyclopenta[12]annulen-2-yl acetate	C32 H42 O14	689.21149	0.212	504840.2868	90.5	80	[M+H]+1
tert-Butyl N-[1-(aminocarbonyl)-3-methylbutyl]carbamate	C11 H22 N2 O3	231.17083	5.365	3278350037	87.8	9.8	[M+H]+1
tert-Butyl N-[1-(aminocarbonyl)-3-methylbutyl]carbamate	C11 H22 N2 O3	231.17068	4.876	3270945717	88	9.8	[M+H]+1
Leucylproline	C11 H20 N2 O3	229.15503	5.777	675847407.9	88.1	39.3	[M+H]+1
tert-Butyl N-[1-(aminocarbonyl)-3-methylbutyl]carbamate	C11 H22 N2 O3	231.17085	5.574	390064934.8	88	9.8	[M+H]+1
Rutin	C27 H30 O16	633.15118	19.377	212882582.7	87.8	56.2	[M+H]+1
Leucylproline	C11 H20 N2 O3	229.15482	9.198	81577657.37	88.1	37.7	[M+H]+1
Rutin	C27 H30 O16	633.15044	22.07	44962844.18	87.1	47.6	[M+Na]+1
Leucylproline	C11 H20 N2 O3	229.15515	9.729	44655039.02	88.3	40.4	[M+H]+1
Rutin	C27 H30 O16	633.15015	18.526	35921990.03	88.5	48.4	[M+H]+1
Leucylproline	C11 H20 N2 O3	229.15497	9.344	20578289.95	87.7	38.4	[M+H]+1
Leucylproline	C11 H20 N2 O3	229.15503	10.523	16635707.32	88.5	40.1	[M+H]+1
N-(5-acetamidopentyl)acetamide	C9 H18 N2 O2	187.14429	2.787	11280756.16	87.8	9.8	[M+H]+1
L-Phenylalanine	C9 H11 N O2	166.0867	14.074	9026881.725	87.4	70.5	[M+H]+1
1-[5-methyl-3-(5-methyl-6-phenylpyridin-3-yl)-6-phenyl-3,6-dihydropyridin-1(2H)-yl]ethan-1-one	C26 H26 N2 O	383.20416	17.451	8135197.217	87.1	9.6	[M+H]+1
Rutin	C27 H30 O16	633.15173	27.461	3509984.377	88.5	48.4	[M+H]+1
PEG Monolaurate n6	C24 H48 O8	487.31895	21.793	2844358.647	87	63.7	[M+H]+1
α-Linolenoyl ethanolamide	C20 H35 N O2	322.27213	16.319	2243372.662	87.2	65.9	[M+Na]+1
Leucylproline	C11 H20 N2 O3	229.15464	6.853	93107393.62	85.9	39.3	[M+H]+1
5,7-dihydroxy-2-(4-hydroxyphenyl)-6-[(2S,3R,4R,5S,6R)-3,4,5-trihydroxy-6-(hydroxymethyl)oxan-2-yl]-8-[(2S,3R,4R,5R,6S)-3,4,5-trihydroxy-6-methyloxan-2-yl]-4H-chromen-4-one	C27 H30 O14	617.11951	20.25	90138702.16	85.2	54.5	[M+H]+1
Rutin	C27 H30 O16	633.15033	21.96	65575180.73	86.8	47.5	[M+H]+1
NP-013736	C10 H16 N2 O2	197.12853	8.061	37577180.8	86.6	9.7	[M+H]+1
Rutin	C27 H30 O16	633.15082	18.685	33952037.4	86.9	9.5	[M+H]+1
PEG Monolaurate n6	C24 H48 O8	487.31876	20.359	16283429.82	85.3	9.3	[M+H]+1
PEG Monolaurate n6	C24 H48 O8	487.31885	20.342	16283429.82	86.2	9.3	[M+Na]+1
Ethylphenidate	C15 H21 N O2	248.16098	0.786	16115750.25	86.5	9.3	[M+H]+1
Leucylproline	C11 H20 N2 O3	229.15483	11.086	9542568.969	85	39.1	[M+H]+1
Levalbuterol	C13 H21 N O3	262.14361	16.774	9325487.481	85.3	48.9	[M+H]+1
N,N-Dimethyldecylamine N-oxide	C12 H27 N O	202.2173	11.845	2986408.401	86.6	53.7	[M+H]+1
(3beta,9xi)-3-(beta-D-Glucopyranosyloxy)-14-hydroxycard-20(22)-enolide	C29 H44 O9	519.28809	17.865	1471927.274	86.7	51.1	[M+H]+1
Difenoxin	C28 H28 N2 O2	425.21481	0.194	827338.9358	85.7	50.8	[M+H]+1
benzyl N-(1-{[(3,4-dimethoxyphenethyl)amino]carbonyl}-2-methylpropyl)carbamate	C23 H30 N2 O5	437.19443	14.845	809933.1707	86.7	54	[M+H]+1
Acetyl norfentanyl	C13 H18 N2 O	219.14767	0.79	172288.5553	85	64.5	[M+H]+1
